# Supplementary material for: Perceived barriers to timely treatment initiation and social support status among women with breast cancer in Ethiopia
Source: PLoS One. 2021 Sep 13;16(9):e0257163. doi: 10.1371/journal.pone.0257163 (PMC8437283; doi:10.1371/journal.pone.0257163)
Supplement: S1 Dataset — (XLSX) [file pone.0257163.s001.xlsx]

## Sheet: publication
StudyID	Q1_residence	Q3_age	Q5_education	Q7_maritalstatus	Q17_stage	Q19_surgery	Q20_treatment	Q12/20_time to treatment	Q26_alternativetreatment	Q28_barrier	Q29_barrier	Q31_barrier	Q32_barrier	Q33_barrier	Q34_barrier	Q35_barrier	Q36_barrier	Q37_barrier	Q38_barrier	Q39	Q40	Q41	Q42	Q43	Q44	Q45	Q46	Q47	Q48	Q49	Q50
18	2	61 - 70	1	4	NA	adj	1	427	1	0	0	0	0	1	0	0	0	0	0	6	6	6	6	6	3	6	6	4	6	6	4
27	2	41 -50	1	2	3	neoadj	1	210	1	1	2	2	3	2	0	1	1	1	2	6	6	6	6	6	2	6	2	6	6	6	2
29	2	61 - 70	4	3	3	adj	1	257	1	1	1	1	1	2	0	1	0	0	2	7	7	7	7	6	5	NA	6	5	6	6	5
42	1	31 - 40	1	1	3	adj	1	43	1	2	1	2	1	0	0	0	0	0	0	6	6	6	6	6	5	6	6	5	6	7	5
45	1	41 -50	5	2	2	adj	1	13	1	0	0	0	0	0	0	0	0	0	0	6	6	6	6	6	6	6	7	7	6	6	6
50	1	41 -50	5	2	1	adj	1	7	1	0	0	2	2	0	0	0	0	1	0	7	7	7	7	7	2	7	7	2	7	7	2
68	2	≤ 30	5	2	2	adj	1	38	1	0	0	0	2	0	0	0	1	0	1	7	7	7	7	7	6	7	7	6	7	7	6
73	1	≤ 30	3	1	2	adj	1	32	1	0	0	3	3	1	0	0	0	3	1	NA	NA	NA	NA	NA	NA	NA	NA	NA	NA	NA	NA
79	1	≤ 30	4	1	2	adj	1	91	1	0	0	2	0	0	0	0	0	0	0	4	NA	NA	NA	NA	NA	NA	NA	NA	NA	NA	NA
89	2	41 -50	1	2	4	adj	1	115	1	1	0	3	3	0	0	0	0	1	2	NA	NA	NA	NA	NA	NA	NA	NA	NA	NA	NA	NA
91	1	≤ 30	5	2	2	adj	1	125	1	0	3	3	3	0	0	0	0	3	3	NA	NA	NA	NA	NA	NA	NA	NA	NA	NA	NA	NA
92	1	NA	NA	2	2	adj	1	77	1	1	0	0	2	2	2	0	0	3	1	NA	NA	NA	NA	NA	NA	NA	NA	NA	NA	NA	NA
107	2	31 - 40	4	1	2	adj	1	16	1	1	0	1	0	0	0	0	2	2	1	7	7	6	6	6	6	7	7	7	7	6	6
108	2	NA	4	1	3	adj	1	53	1	1	0	1	1	1	0	1	0	3	3	7	7	7	7	6	6	7	6	5	6	6	4
109	1	NA	4	2	4	adj	1	512	1	0	0	3	3	0	0	0	0	1	0	6	7	7	6	6	6	6	6	7	6	6	6
110	1	51 - 60	3	1	4	adj	1	697	1	0	1	3	2	1	0	0	0	1	0	6	NA	3	3	3	3	6	6	6	6	6	6
112	1	31 - 40	4	1	2	adj	1	13	1	1	0	1	0	0	0	0	0	1	0	7	7	7	7	7	7	7	7	7	7	7	7
124	1	51 - 60	2	3	3	adj	1	16	1	2	0	1	0	1	0	0	0	0	0	7	6	6	6	7	6	6	6	6	6	6	6
143	2	41 -50	6	3	1	adj	1	95	1	2	0	3	3	0	2	2	0	2	0	7	7	7	7	6	6	6	7	7	6	7	6
149	1	51 - 60	1	4	1	adj	1	246	1	0	2	2	0	0	0	0	0	2	0	7	7	7	7	7	6	6	7	6	6	6	6
152	2	41 -50	5	2	3	adj	1	141	1	0	0	0	0	0	0	0	1	2	0	7	7	7	7	7	7	6	6	6	7	7	6
169	1	41 -50	3	2	NA	adj	1	29	1	0	0	0	0	0	0	0	0	0	0	NA	NA	NA	NA	NA	NA	NA	NA	NA	NA	NA	NA
175	1	31 - 40	5	2	3	neoadj	1	215	1	2	2	0	0	2	2	0	0	2	0	2	7	7	7	7	7	7	7	7	7	7	7
178	2	51 - 60	1	4	3	adj	1	144	1	1	1	3	3	0	1	0	1	1	2	3	3	2	6	1	3	NA	3	3	3	3	6
189	2	NA	3	3	3	neoadj	1	16	1	2	0	2	0	0	0	0	0	0	0	5	5	6	6	5	2	6	NA	2	6	6	2
193	1	61 - 70	2	4	2	neoadj	1	55	1	0	0	3	3	NA	0	0	0	0	0	7	7	7	7	7	7	7	7	7	7	7	7
199	2	31 - 40	5	2	4	adj	1	30	1	2	0	0	0	2	0	0	3	0	0	7	7	7	7	7	7	7	7	7	7	7	7
200	2	31 - 40	3	2	1	adj	1	384	1	0	0	1	1	0	0	0	0	3	0	7	7	7	7	7	7	7	7	7	7	7	7
202	NA	41 -50	1	2	4	adj	1	27	1	0	0	3	3	0	0	0	2	3	0	7	7	6	7	1	6	6	1	7	6	6	1
211	1	≤ 30	3	4	3	adj	1	62	1	2	2	0	0	2	0	3	3	1	0	6	6	7	6	5	5	6	6	5	6	6	5
213	1	51 - 60	4	4	3	adj	1	118	1	0	0	3	0	0	0	0	0	1	0	2	2	6	6	5	4	6	6	3	2	6	4
215	2	NA	1	4	2	adj	1	194	1	0	0	3	3	0	0	3	0	3	0	3	5	3	3	3	3	3	2	2	2	3	4
223	1	NA	3	2	NA	no surgery	1	9	1	0	0	1	1	0	0	0	0	0	0	NA	NA	NA	NA	NA	NA	NA	NA	NA	NA	NA	NA
226	1	31 - 40	4	2	2	adj	1	70	1	0	0	0	0	0	0	0	0	0	0	NA	NA	NA	NA	NA	NA	NA	NA	NA	NA	NA	NA
238	1	31 - 40	6	3	3	adj	1	33	1	2	1	1	1	2	0	1	0	0	0	7	7	7	6	6	6	7	7	6	6	6	6
252	2	41 -50	6	2	3	adj	1	9	1	1	0	1	1	2	0	0	1	0	0	7	7	6	6	6	6	7	7	6	7	6	6
260	1	31 - 40	3	2	3	adj	1	76	1	1	1	2	1	0	0	0	0	0	0	6	7	6	6	6	6	6	7	6	7	6	6
261	1	41 -50	3	1	4	neoadj	1	33	1	0	0	0	1	0	0	0	0	0	0	1	7	7	6	6	6	6	7	7	6	6	6
262	2	41 -50	4	2	2	adj	1	587	1	2	0	0	0	1	0	0	0	0	0	6	6	6	6	6	5	6	6	5	6	7	3
268	1	51 - 60	3	2	2	neoadj	1	22	1	2	2	2	2	3	0	1	0	1	0	7	7	6	6	6	6	6	6	7	7	6	6
271	2	51 - 60	1	2	3	adj	1	55	1	1	0	1	0	0	1	0	0	0	1	7	6	6	6	6	5	6	6	5	6	6	5
272	2	31 - 40	4	2	2	adj	1	10	1	1	0	1	0	2	0	0	0	0	0	6	7	6	6	6	5	7	6	5	6	NA	5
278	2	31 - 40	6	2	2	adj	1	63	1	0	0	3	3	0	0	2	2	2	0	7	7	6	7	7	6	7	7	7	6	6	6
279	1	≤ 30	5	1	3	neoadj	1	71	1	0	0	1	0	1	0	0	0	1	0	6	6	6	6	7	5	7	7	5	7	7	3
282	2	61 - 70	6	4	2	adj	1	22	1	0	1	0	0	0	0	0	0	1	3	6	7	7	7	6	6	6	7	6	6	6	6
283	2	31 - 40	2	2	4	no surgery	1	42	1	0	0	1	0	0	0	0	0	0	0	2	7	6	6	6	6	6	7	7	6	6	6
288	2	41 -50	1	2	2	adj	1	77	1	3	0	0	3	0	0	0	0	3	0	7	6	6	7	7	6	6	7	7	7	7	6
296	1	31 - 40	4	2	4	adj	1	163	1	0	1	1	0	1	0	0	0	2	2	6	6	6	6	6	6	6	6	6	6	6	6
302	1	31 - 40	4	2	2	adj	1	186	1	0	0	2	2	0	0	0	0	0	2	7	7	7	7	7	6	7	7	6	7	7	6
6	2	51 - 60	1	2	2	neoadj	2	157	1	0	1	3	3	1	0	0	0	2	2	6	6	6	6	6	5	6	6	5	5	6	5
19	1	≤ 30	3	3	2	adj	2	165	1	0	0	1	1	1	0	0	0	0	0	5	6	6	6	6	4	6	6	4	6	6	4
20	1	51 - 60	1	2	2	adj	2	322	1	3	3	2	2	0	0	1	0	1	1	7	7	6	6	6	6	6	6	6	6	6	6
24	1	≤ 30	3	2	2	adj	2	12	1	0	0	1	0	0	0	0	0	0	1	7	7	7	7	6	7	7	7	4	6	6	NA
28	1	61 - 70	3	5	3	adj	2	85	1	0	0	0	0	0	0	0	0	0	0	7	6	6	6	6	6	6	6	6	7	6	6
36	1	31 - 40	NA	2	3	adj	2	75	1	NA	2	2	1	2	2	2	2	2	2	7	7	7	7	7	7	7	7	7	7	7	7
38	2	≤ 30	5	1	3	neoadj	2	5	1	3	3	2	3	2	2	2	3	3	3	6	7	7	7	6	7	7	7	7	7	7	7
47	2	NA	2	2	3	adj	2	54	1	2	2	NA	3	2	2	2	2	2	2	6	5	5	5	5	5	5	5	5	6	6	6
121	1	NA	6	2	2	unknown	2	523	1	1	0	1	1	1	1	1	1	1	0	7	7	7	7	7	7	7	7	7	7	7	7
180	1	≤ 30	4	2	3	adj	2	327	1	0	0	0	0	0	0	0	0	0	0	6	6	6	6	5	6	6	6	6	6	6	5
241	1	31 - 40	3	1	2	adj	2	5	1	1	2	1	1	1	1	1	2	2	2	7	7	7	7	6	7	7	7	7	7	7	7
257	1	31 - 40	4	1	1	adj	2	506	1	0	1	1	0	1	1	1	NA	2	2	6	6	7	7	6	7	7	7	7	6	6	6
265	1	41 -50	1	2	3	neoadj	2	94	1	1	2	2	2	3	3	3	2	3	1	6	6	6	6	6	6	6	6	6	6	6	7
49	2	≤ 30	4	1	1	adj	Unknown	110	1	0	1	0	0	0	0	0	0	3	0	7	7	7	7	7	7	7	7	7	7	7	7
177	1	31 - 40	4	2	3	adj	Unknown	25	1	0	0	0	0	2	0	0	0	0	0	7	7	7	7	7	7	7	7	7	7	7	7
204	1	41 -50	1	1	1	adj	Unknown	98	1	0	0	0	0	0	0	0	0	0	0	7	7	7	7	7	1	7	7	1	7	7	1
270	1	31 - 40	4	2	4	adj	Unknown	12	1	2	1	2	1	NA	0	0	0	0	0	NA	NA	NA	NA	NA	NA	NA	NA	NA	NA	NA	NA
232	2	31 - 40	2	2	3	neoadj	1	87	NA	NA	NA	NA	NA	NA	NA	NA	NA	NA	NA	6	6	6	6	6	2	6	6	6	5	6	5
14	1	41 -50	3	2	3	adj	1	8	2	1	0	1	1	1	1	0	0	0	2	7	7	7	7	7	7	7	7	7	7	7	7
48	1	31 - 40	1	2	3	neoadj	1	2	2	2	2	3	3	3	2	2	2	2	2	6	6	6	NA	5	6	6	7	7	7	7	7
51	1	≤ 30	4	1	3	neoadj	1	132	2	3	3	0	0	3	0	0	0	3	3	7	7	7	7	7	7	7	7	7	7	7	7
52	2	41 -50	1	2	4	no surgery	1	123	2	0	0	3	3	0	0	0	0	0	0	7	7	7	7	7	7	7	7	7	7	7	7
53	1	61 - 70	1	1	2	adj	1	64	2	0	0	3	3	0	0	0	NA	2	0	1	1	1	1	1	1	1	1	1	1	1	1
54	2	≤ 30	5	2	3	adj	1	128	2	0	0	0	0	0	0	0	0	0	0	7	7	6	6	7	7	6	6	7	7	7	7
57	1	31 - 40	5	2	2	adj	1	155	2	0	2	0	0	0	0	0	0	NA	2	7	7	7	7	7	7	7	7	7	7	7	7
59	1	≤ 30	6	2	2	adj	1	23	2	NA	1	0	0	1	0	1	0	0	1	6	6	6	6	6	6	6	6	6	6	6	6
62	1	61 - 70	1	2	2	adj	1	97	2	3	0	3	3	0	0	0	3	3	3	7	7	7	7	7	1	7	1	1	1	7	1
63	1	31 - 40	3	2	3	adj	1	89	2	2	0	2	2	0	0	0	1	1	2	7	6	6	6	2	6	5	5	2	7	6	2
64	1	31 - 40	3	2	3	adj	1	110	2	0	0	3	3	0	0	0	0	0	3	7	7	7	7	7	7	7	7	7	7	7	7
65	1	≤ 30	3	1	2	adj	1	175	2	NA	0	1	3	3	0	0	1	0	3	4	7	7	7	7	7	1	7	7	7	7	7
66	2	51 - 60	4	2	2	adj	1	89	2	0	0	0	0	0	3	0	0	0	3	7	7	7	7	7	7	7	7	7	7	7	7
70	2	41 -50	1	2	2	adj	1	109	2	2	0	3	1	2	2	0	1	1	1	6	6	NA	6	5	2	4	2	6	5	2	5
74	2	≤ 30	3	2	4	no surgery	1	184	2	0	0	2	NA	0	0	0	0	1	2	NA	NA	NA	NA	NA	NA	NA	NA	NA	NA	NA	NA
80	1	≤ 30	4	1	2	adj	1	20	2	0	0	3	1	0	0	1	1	1	1	2	NA	NA	NA	NA	NA	NA	NA	NA	NA	NA	NA
85	NA	41 -50	4	2	1	adj	1	100	2	0	0	2	2	0	0	0	0	3	0	NA	NA	NA	NA	NA	NA	NA	NA	NA	NA	NA	NA
87	2	31 - 40	6	2	NA	adj	1	170	2	0	0	1	1	0	0	0	3	2	2	NA	NA	NA	NA	NA	NA	NA	NA	NA	NA	NA	NA
90	1	≤ 30	3	1	2	adj	1	116	2	0	0	0	0	0	NA	NA	NA	NA	NA	NA	NA	NA	NA	NA	NA	NA	NA	NA	NA	NA	NA
95	1	31 - 40	5	2	3	adj	1	52	2	0	1	0	0	0	0	0	0	1	3	NA	NA	NA	NA	NA	NA	NA	NA	NA	NA	NA	NA
96	2	31 - 40	5	1	2	neoadj	1	35	2	0	0	1	0	0	0	0	0	0	1	NA	NA	NA	NA	NA	NA	NA	NA	NA	NA	NA	NA
97	1	41 -50	1	2	1	neoadj	1	60	2	0	0	0	0	0	0	1	0	1	2	NA	NA	NA	NA	NA	NA	NA	NA	NA	NA	NA	NA
98	1	51 - 60	3	5	1	adj	1	20	2	0	0	0	0	0	0	0	0	3	0	NA	NA	NA	NA	NA	NA	NA	NA	NA	NA	NA	NA
100	1	≤ 30	3	1	2	adj	1	42	2	0	0	3	0	0	0	0	0	0	0	NA	NA	NA	NA	NA	NA	NA	NA	NA	NA	NA	NA
101	1	51 - 60	1	4	3	adj	1	174	2	0	0	1	0	0	0	0	0	0	0	7	7	7	7	7	6	7	7	6	7	7	6
103	1	61 - 70	3	4	3	adj	1	21	2	0	0	0	0	0	0	0	0	0	0	7	7	7	7	7	6	7	7	6	7	7	6
104	1	41 -50	5	2	2	adj	1	90	2	0	0	0	0	0	2	0	0	0	0	7	7	7	7	7	6	7	7	6	7	7	6
114	1	51 - 60	5	2	NA	adj	1	79	2	0	0	0	1	NA	0	1	0	0	0	7	7	7	7	7	7	7	7	7	7	7	7
115	1	NA	3	3	2	neoadj	1	243	2	0	0	1	1	0	0	0	0	1	0	7	7	7	7	7	6	7	7	6	7	7	6
116	1	51 - 60	2	2	4	adj	1	61	2	0	0	1	1	0	0	0	0	1	0	7	7	7	7	7	6	7	7	6	7	7	6
117	1	41 -50	1	2	2	adj	1	43	2	0	1	3	3	0	1	0	0	0	1	1	6	6	6	6	6	1	6	6	1	6	1
118	1	51 - 60	1	2	1	unknown	1	8	2	0	0	1	1	0	0	0	0	0	0	7	7	7	7	7	3	7	7	3	7	7	3
122	1	NA	2	2	1	unknown	1	459	2	0	0	3	NA	1	1	2	2	0	2	7	6	6	7	7	7	7	7	7	7	6	6
125	2	41 -50	1	2	3	adj	1	27	2	0	3	3	3	0	0	0	0	2	0	7	6	6	7	7	5	7	7	5	6	7	5
127	2	31 - 40	1	2	3	neoadj	1	80	2	0	0	0	0	0	0	0	0	0	2	7	7	7	7	7	2	7	7	2	7	7	2
128	2	≤ 30	4	1	1	adj	1	107	2	0	0	3	3	0	0	0	0	0	0	7	7	7	7	7	7	7	7	7	7	7	7
129	2	31 - 40	3	2	4	adj	1	157	2	0	0	0	0	0	0	0	0	0	0	7	7	7	7	7	1	7	7	1	7	7	1
131	1	61 - 70	5	3	3	adj	1	49	2	0	0	3	3	0	0	0	0	0	0	1	1	1	1	1	1	1	1	1	1	1	1
133	2	31 - 40	1	5	3	adj	1	127	2	0	0	0	0	0	0	0	0	3	2	6	7	7	7	6	3	7	7	3	7	6	3
135	1	51 - 60	4	1	2	adj	1	68	2	0	0	3	0	0	0	0	0	0	0	7	7	7	7	7	6	7	7	6	7	7	6
136	1	31 - 40	4	1	1	adj	1	218	2	0	0	0	1	1	0	0	1	1	0	7	7	NA	7	NA	7	7	7	7	7	7	7
137	1	51 - 60	3	2	1	adj	1	115	2	2	0	3	0	0	0	0	0	2	0	7	7	7	6	6	6	7	6	7	7	6	7
138	1	41 -50	4	2	1	adj	1	34	2	0	0	0	0	0	0	0	0	0	0	7	7	7	7	7	2	1	1	1	1	1	2
140	2	NA	2	1	NA	adj	1	112	2	0	2	1	1	0	0	0	0	1	1	7	7	7	7	7	2	7	7	2	7	7	2
141	1	41 -50	3	2	3	neoadj	1	649	2	0	0	1	1	0	0	0	1	2	0	7	7	7	7	7	2	7	7	7	7	7	2
142	1	NA	5	2	4	adj	1	10	2	0	0	0	0	0	0	0	0	1	0	7	7	7	7	7	2	3	3	2	3	3	2
144	2	51 - 60	3	4	3	neoadj	1	31	2	2	0	3	0	0	1	0	0	1	0	6	6	5	6	5	4	5	6	5	5	5	3
145	2	≤ 30	1	2	2	adj	1	56	2	0	0	3	2	0	1	0	1	2	0	7	7	6	6	6	5	5	5	5	6	6	6
146	2	61 - 70	4	2	4	neoadj	1	301	2	1	2	1	0	2	0	0	2	0	0	7	7	7	7	7	6	7	7	6	7	7	6
147	2	41 -50	4	2	2	adj	1	110	2	0	0	2	2	0	3	0	0	0	0	7	7	6	6	7	7	7	7	7	7	7	7
148	2	31 - 40	3	2	2	neoadj	1	12	2	1	0	0	2	2	2	0	2	1	0	7	7	6	7	6	5	5	5	5	6	6	5
150	2	31 - 40	2	5	1	adj	1	94	2	3	2	0	2	0	0	0	0	3	3	7	6	6	7	6	5	7	6	5	7	7	5
153	2	41 -50	3	2	4	no surgery	1	27	2	0	0	3	3	0	0	1	0	0	2	7	6	7	7	7	6	6	6	6	7	7	7
154	1	41 -50	4	2	3	adj	1	53	2	0	0	0	0	0	0	3	3	3	3	7	7	7	7	7	1	7	7	1	7	7	1
156	1	31 - 40	2	2	2	adj	1	100	2	0	0	2	2	0	0	0	0	0	0	7	7	7	7	7	2	7	7	2	7	7	2
163	1	41 -50	4	1	4	no surgery	1	32	2	0	0	3	3	0	0	0	NA	0	0	NA	NA	NA	NA	NA	NA	NA	NA	NA	NA	NA	NA
164	2	31 - 40	5	3	2	adj	1	23	2	0	0	3	0	0	0	0	0	0	0	NA	NA	NA	NA	NA	NA	NA	NA	NA	NA	NA	NA
166	2	31 - 40	3	1	2	adj	1	93	2	0	0	0	0	0	0	0	0	0	0	NA	NA	NA	NA	NA	NA	NA	NA	NA	NA	NA	NA
167	2	31 - 40	4	2	2	neoadj	1	26	2	0	0	2	0	0	0	0	0	0	0	NA	NA	NA	NA	NA	NA	NA	NA	NA	NA	NA	NA
168	2	≤ 30	5	2	2	adj	1	279	2	0	1	3	3	0	0	0	3	3	3	NA	NA	NA	NA	NA	NA	NA	NA	NA	NA	NA	NA
173	2	31 - 40	4	2	4	no surgery	1	11	2	1	0	0	0	0	0	0	0	0	1	7	7	7	7	7	7	7	7	7	7	7	7
174	2	NA	1	1	2	unknown	1	160	2	0	0	3	3	2	0	0	0	0	0	1	1	7	7	1	1	7	7	1	1	7	1
183	NA	31 - 40	4	3	3	adj	1	142	2	0	0	3	3	3	0	0	3	3	3	1	1	1	1	1	6	1	6	6	6	6	6
184	2	41 -50	4	2	3	adj	1	43	2	0	0	0	0	0	0	0	0	0	0	7	7	7	7	7	7	7	7	7	7	7	7
185	1	31 - 40	3	1	1	adj	1	200	2	0	3	0	0	0	0	0	0	0	0	7	7	6	6	7	1	7	7	1	7	7	1
186	2	≤ 30	3	2	4	no surgery	1	137	2	0	0	2	2	0	0	0	0	2	0	7	7	7	7	7	7	7	7	7	7	7	7
187	2	41 -50	4	3	1	adj	1	463	2	0	0	3	3	0	0	0	0	3	0	7	7	7	7	7	7	7	7	7	7	7	7
191	2	≤ 30	4	2	2	adj	1	113	2	0	0	0	0	0	0	0	0	0	0	7	7	7	7	7	7	7	7	7	7	7	7
194	1	NA	4	2	3	adj	1	30	2	0	0	1	1	0	1	0	0	1	0	7	7	7	7	7	2	7	7	2	7	7	7
195	1	31 - 40	5	2	3	adj	1	97	2	0	0	0	0	0	0	0	0	0	0	7	7	7	7	7	6	7	7	6	7	7	7
196	1	51 - 60	4	4	2	adj	1	76	2	3	0	0	0	0	0	0	0	0	0	7	7	7	7	7	1	7	7	1	7	7	1
197	2	51 - 60	3	4	NA	adj	1	119	2	0	0	3	3	0	0	0	0	3	3	1	1	7	7	1	1	7	7	1	1	7	1
198	2	41 -50	4	3	4	adj	1	165	2	0	0	3	3	0	0	0	3	2	0	7	7	7	7	7	7	7	7	7	7	7	7
201	2	31 - 40	6	2	3	adj	1	27	2	0	0	0	0	0	0	0	0	0	0	1	1	7	7	1	1	7	7	1	1	7	1
203	2	41 -50	1	2	2	adj	1	195	2	0	0	3	3	0	0	0	0	0	0	7	7	7	7	7	3	7	7	3	7	7	3
205	2	31 - 40	3	3	1	adj	1	244	2	0	0	0	0	0	0	0	0	0	0	7	7	7	7	7	7	7	7	7	7	7	7
206	2	31 - 40	4	2	4	adj	1	17	2	0	3	0	0	0	0	0	0	2	0	7	7	7	7	7	7	7	7	7	7	7	7
208	1	51 - 60	1	4	1	adj	1	112	2	0	3	3	0	0	0	0	0	0	0	7	7	7	7	7	1	7	7	1	7	7	1
209	1	31 - 40	4	2	2	adj	1	102	2	0	0	1	1	0	0	0	0	0	0	7	7	7	7	7	6	7	7	6	7	7	6
210	NA	NA	3	2	3	adj	1	114	2	0	3	3	0	0	0	0	0	0	0	7	7	7	7	7	7	7	7	7	7	7	7
212	2	31 - 40	3	2	2	adj	1	75	2	1	0	1	0	0	0	0	0	1	0	7	7	7	6	7	6	6	6	6	7	7	6
214	1	41 -50	4	4	4	adj	1	27	2	0	0	3	3	0	0	0	0	0	0	6	6	7	7	6	6	7	6	6	7	7	6
216	1	31 - 40	3	3	3	adj	1	49	2	0	1	3	3	0	0	0	0	0	1	6	6	6	6	6	6	6	6	6	6	6	6
217	1	31 - 40	1	3	1	unknown	1	111	2	0	1	3	NA	3	3	0	0	1	1	7	7	7	7	7	2	7	7	2	7	7	2
219	1	31 - 40	5	2	3	adj	1	617	2	2	1	1	0	0	0	0	0	0	0	7	7	7	7	7	7	7	7	7	7	7	7
221	2	NA	1	2	1	neoadj	1	367	2	2	2	2	0	1	2	2	2	2	2	6	6	6	6	6	3	6	6	6	6	6	6
222	2	NA	1	4	4	adj	1	477	2	0	0	3	1	1	1	0	0	1	1	NA	NA	NA	NA	NA	NA	NA	NA	NA	NA	NA	NA
224	1	NA	3	4	2	unknown	1	30	2	0	0	3	1	1	0	0	1	0	0	NA	NA	NA	NA	NA	NA	NA	NA	NA	NA	NA	NA
225	2	NA	3	4	2	adj	1	74	2	0	0	0	0	0	0	0	0	0	0	NA	NA	NA	NA	NA	NA	NA	NA	NA	NA	NA	NA
228	2	61 - 70	1	2	4	adj	1	73	2	0	0	0	2	1	0	0	0	1	2	NA	NA	NA	NA	NA	NA	NA	NA	NA	NA	NA	NA
233	1	41 -50	5	2	1	adj	1	128	2	0	0	1	1	0	1	1	1	1	1	7	7	7	7	7	7	7	7	7	7	7	7
236	1	31 - 40	5	1	2	neoadj	1	125	2	1	2	1	1	0	0	0	1	1	1	7	7	7	7	7	7	7	7	7	7	7	7
248	2	31 - 40	4	3	3	adj	1	397	2	0	2	0	0	0	0	0	0	1	3	7	6	7	7	7	7	7	7	7	6	6	7
249	2	41 -50	3	1	NA	adj	1	47	2	0	0	0	0	0	0	0	0	0	0	NA	NA	NA	NA	NA	NA	NA	NA	NA	NA	NA	NA
258	1	≤ 30	2	2	2	unknown	1	539	2	1	0	1	0	0	1	1	0	0	0	7	6	7	6	7	7	7	7	7	7	7	7
259	2	51 - 60	3	2	2	neoadj	1	2	2	0	1	0	0	0	0	0	1	0	0	7	7	7	6	7	7	7	7	7	7	7	7
263	1	31 - 40	1	2	2	neoadj	1	42	2	0	0	0	0	0	0	0	0	0	0	7	6	6	6	6	6	6	6	6	6	6	6
269	2	31 - 40	NA	2	4	neoadj	1	377	2	2	1	0	1	1	0	0	0	0	0	7	7	6	6	6	6	7	6	6	7	7	6
273	1	51 - 60	5	1	3	adj	1	60	2	0	0	0	0	0	0	0	0	0	0	7	6	7	6	7	6	7	7	6	7	7	6
276	1	31 - 40	5	1	1	adj	1	95	2	0	0	2	2	2	1	1	1	2	1	7	7	7	7	7	7	7	7	7	7	7	7
280	2	51 - 60	5	2	3	adj	1	256	2	0	0	0	0	0	0	0	0	0	0	6	6	7	7	7	7	7	7	7	7	7	7
281	2	31 - 40	1	2	4	neoadj	1	8	2	3	0	3	3	3	0	0	0	0	0	1	7	7	1	1	7	6	7	7	1	7	6
284	1	31 - 40	4	2	1	adj	1	24	2	0	0	3	0	0	0	0	0	0	0	1	3	3	7	7	7	7	6	7	6	6	6
285	1	31 - 40	1	4	1	adj	1	212	2	1	3	3	3	0	0	3	3	1	1	3	3	3	3	3	6	6	3	3	3	3	6
286	2	31 - 40	4	3	3	adj	1	119	2	3	1	1	1	1	1	0	0	3	1	3	3	3	3	3	3	3	3	3	3	3	3
287	1	31 - 40	4	2	2	adj	1	26	2	0	0	0	0	0	0	0	0	0	0	2	7	7	7	7	6	6	7	6	6	7	7
289	1	31 - 40	4	4	3	adj	1	44	2	0	0	2	0	0	0	0	0	0	3	7	7	7	7	7	6	7	7	7	7	7	7
290	1	51 - 60	1	4	3	adj	1	154	2	0	0	3	3	0	0	0	0	0	0	7	7	7	6	7	7	7	7	7	7	7	7
291	1	NA	3	1	1	neoadj	1	87	2	0	0	1	0	0	0	0	0	0	0	7	7	7	7	7	6	6	7	6	7	7	7
294	1	41 -50	3	3	3	adj	1	35	2	0	0	3	0	0	0	0	3	3	2	6	7	7	7	7	1	7	7	1	7	7	1
297	2	51 - 60	3	4	3	adj	1	20	2	0	3	2	2	0	0	0	0	2	0	6	7	7	7	6	7	7	6	7	6	6	7
299	2	41 -50	1	2	3	neoadj	1	148	2	0	0	0	1	0	0	0	0	0	0	7	7	7	7	7	6	7	7	6	7	7	6
300	1	NA	4	2	3	neoadj	1	114	2	0	0	1	1	0	0	0	0	0	0	7	7	7	7	7	6	7	7	6	7	7	6
301	2	41 -50	1	4	3	adj	1	1	2	0	0	0	0	0	0	0	0	0	0	7	7	7	7	7	6	7	7	6	7	7	6
303	2	NA	1	2	2	adj	1	164	2	0	0	1	1	0	0	0	0	0	0	7	7	7	7	7	2	7	7	2	7	7	7
304	1	31 - 40	1	2	4	no surgery	1	8	2	0	0	3	1	0	0	0	0	0	0	7	7	7	7	7	1	7	7	1	7	7	1
305	2	41 -50	1	2	4	adj	1	21	2	0	0	2	2	0	0	0	0	1	0	7	7	7	7	7	2	1	1	2	7	7	2
306	1	51 - 60	5	4	3	adj	1	584	2	0	0	1	1	0	0	0	0	0	0	1	7	7	7	7	7	6	7	7	6	7	7
1670	1	≤ 30	3	2	3	adj	1	85	2	NA	0	0	3	NA	NA	2	2	0	3	7	6	7	7	7	5	7	7	5	7	7	6
10	1	31 - 40	5	2	3	neoadj	2	361	2	1	2	1	1	1	1	1	2	3	3	7	7	7	7	2	2	7	7	7	7	7	7
11	1	NA	1	1	3	neoadj	2	726	2	0	1	1	1	1	2	1	1	1	2	6	6	6	6	6	6	5	6	6	6	6	6
39	NA	NA	5	1	2	adj	2	41	2	2	1	2	2	2	2	3	2	2	2	7	7	7	7	7	7	7	7	7	7	7	7
41	2	31 - 40	1	2	3	neoadj	2	5	2	3	3	3	3	3	3	3	2	2	3	6	6	7	7	7	7	7	7	7	7	7	7
119	1	41 -50	1	2	3	neoadj	2	1	2	1	1	1	0	1	1	1	2	2	2	6	6	5	6	5	6	6	6	6	6	6	6
192	1	31 - 40	3	2	2	adj	2	314	2	1	0	0	0	0	0	NA	1	1	1	6	6	6	6	6	6	6	6	6	6	6	6
243	2	41 -50	5	2	2	adj	2	11	2	2	3	2	3	3	3	3	2	2	2	6	6	7	7	7	7	7	7	7	7	7	7
264	NA	31 - 40	4	2	3	adj	2	68	2	2	2	3	3	2	2	2	2	2	2	6	6	7	7	7	7	7	7	7	6	7	7
102	2	41 -50	1	4	3	adj	Unknown	101	2	0	0	2	2	0	0	0	0	0	0	1	1	1	1	1	2	1	1	2	1	1	2
176	2	≤ 30	5	2	1	adj	Unknown	33	2	0	0	3	3	0	0	0	0	0	0	7	7	7	7	7	7	7	7	7	7	7	7
